# Supplementary material for: Geographic information system protocol for mapping areas targeted for mosquito control in North Carolina
Source: PLoS One. 2023 Mar 24;18(3):e0278253. doi: 10.1371/journal.pone.0278253 (PMC10038244; doi:10.1371/journal.pone.0278253)
Supplement: S1 File — (TXT) [file pone.0278253.s001.txt]

#------------------------------------------------#
#Import required modules
import arcpy

#setting project variables
aprx_path = # path to ARCGIS PRO project
aprxDoc = #Name of APRX document +'.aprx'
aprx = arcpy.mp.ArcGISProject(os.path.join(aprx_path,aprxDoc))
gdb = # out put gdb

m = aprx.listMaps()[0]#list the map containing layers for analysis

wsloca = gdb 
arcpy.env.workspace = wsloca # setting env workspace
arcpy.env.overwriteOutput = True # allowing overwriting of files in workspace

#allowing user input to select county
print('what county?')
user_county = input()

#starting process#

def sprayMapGenerator(l):
    print('starting mosquito spray map generator')
    # listing the layers on the map/ setting variables for analysis
    master_address = l[0]
    orig_heritage = l[1]
    blks = l[2]
    rivers = l[3]
    waterbodies = l[4]
    wetlands = l[5]
    addresses = l[6]
    cbs = l[7]

    selected_county = arcpy.FeatureClassToFeatureClass_conversion(cbs,wsloca,'selected_county',"UpperCountyName = "+"'"+user_county.upper()+"'")
    print('county selected')
    selected_address = arcpy.FeatureClassToFeatureClass_conversion(master_address,wsloca,'selected_address',"COUNTY_NAM ="+"'"+user_county.upper()+"'")
    print('address selected')

    heritage = arcpy.FeatureClassToFeatureClass_conversion(orig_heritage,wsloca,'heritage',"GAP_STATUS = '1 - managed for biodiversity - disturbance events proceed or are mimicked' Or GAP_STATUS = '2 - managed for biodiversity - disturbance events suppressed' Or OWNER_TYPE = 'Federal'")
    print('heritage sites copied')
    
    clipped_wetlands = arcpy.analysis.Clip(wetlands, selected_county, os.path.join(wsloca,'clp_wetlands'))
    print('wetlands clipped')
    clipped_rivers = arcpy.analysis.Clip(rivers, selected_county, os.path.join(wsloca,'clp_rivers'))
    print('rivers clipped')
    clipped_waterbodies = arcpy.analysis.Clip(waterbodies, selected_county, os.path.join(wsloca,'clp_waterbodies'))
    print('waterbodies clipped')
    clipped_heritagesite = arcpy.analysis.Clip(heritage, selected_county, os.path.join(wsloca,'clp_heritagesite'))
    print('heritadesite clipped')
    
    grid = arcpy.GridIndexFeatures_cartography(os.path.join(wsloca,'grid'),selected_address, "", "", "","1 mile", "1 mile", "", "","", "")
    arcpy.AddField_management(grid, "TYPE", "TEXT", 25, "", "", "", "", "")
    code = """def c():
        return 'Not_Significant'"""
    arcpy.CalculateField_management(grid, "TYPE",'c()',"PYTHON3",code)
    print('grid created')
    
    buff_rivers = arcpy.Buffer_analysis(clipped_rivers, os.path.join(wsloca,'riverbuffered'), "50 Feet", "FULL", "ROUND", "ALL","")
    mergedwater = arcpy.Merge_management([buff_rivers,clipped_waterbodies],os.path.join(wsloca,'mergedwater'),'','')
    print('water merged')

    clipped_w_h = arcpy.analysis.Clip(mergedwater, selected_county, os.path.join(wsloca,'clp_w_h'))
    buff_w_h = arcpy.Buffer_analysis(clipped_rivers, os.path.join(wsloca,'buffered'), "100 Feet", "FULL", "ROUND", "ALL","")
    print('water buffered')

    merged_all = arcpy.Merge_management([buff_w_h,heritage],os.path.join(wsloca,'merged_all'),'','')
    print('merged all created')
    
    erased_zones = arcpy.Erase_analysis(grid, merged_all, os.path.join(wsloca,'er_zones'))
    print('danger zone errased')
    selected_zone = arcpy.SelectLayerByLocation_management(erased_zones,'INTERSECT',clipped_wetlands,'','','')
    h_code = """def c():
        return 'Habitat'"""
    arcpy.CalculateField_management(selected_zone, "TYPE",'c()',"PYTHON3",h_code)
    print('habitat calculated')
    
    selected_zone2 = arcpy.SelectLayerByLocation_management(erased_zones,'WITHIN_A_DISTANCE',heritage,'100 Feet','','')
    w_code = """def c():
        return 'Warning'"""
    arcpy.CalculateField_management(selected_zone2, "TYPE",'c()',"PYTHON3",w_code)
    print('warning zone calculated')
   
    zones = arcpy.Intersect_analysis([erased_zones,blks], os.path.join(wsloca,'Zone'),"","","")
    print('zones intersected with population')

    arcpy.Clip_analysis(zones, selected_county, os.path.join(wsloca,'Spray_zones'))

    
#layers
l = m.listLayers()
sprayMapGenerator(l)

    
  
  
  
  
