# Supplementary material for: Geographic information system protocol for mapping areas targeted for mosquito control in North Carolina
Source: PLoS One. 2023 Mar 24;18(3):e0278253. doi: 10.1371/journal.pone.0278253 (PMC10038244; doi:10.1371/journal.pone.0278253)
Supplement: S2 File — (ZIP) [file pone.0278253.s002.zip]

Archive with 48 entries (48 files):
- VC_DATA/Brunswick County Population.cpg
- VC_DATA/Brunswick County Population.dbf
- VC_DATA/Brunswick County Population.prj
- VC_DATA/Brunswick County Population.sbn
- VC_DATA/Brunswick County Population.sbx
- VC_DATA/Brunswick County Population.shp
- VC_DATA/Brunswick County Population.shp.xml
- VC_DATA/Brunswick County Population.shx
- VC_DATA/Brunswick County Zone Type.cpg
- VC_DATA/Brunswick County Zone Type.dbf
- VC_DATA/Brunswick County Zone Type.prj
- VC_DATA/Brunswick County Zone Type.sbn
- VC_DATA/Brunswick County Zone Type.sbx
- VC_DATA/Brunswick County Zone Type.shp
- VC_DATA/Brunswick County Zone Type.shp.xml
- VC_DATA/Brunswick County Zone Type.shx
- VC_DATA/Columbus County Population.cpg
- VC_DATA/Columbus County Population.dbf
- VC_DATA/Columbus County Population.prj
- VC_DATA/Columbus County Population.sbn
- VC_DATA/Columbus County Population.sbx
- VC_DATA/Columbus County Population.shp
- VC_DATA/Columbus County Population.shp.xml
- VC_DATA/Columbus County Population.shx
- VC_DATA/Columbus Zone Type.cpg
- VC_DATA/Columbus Zone Type.dbf
- VC_DATA/Columbus Zone Type.prj
- VC_DATA/Columbus Zone Type.sbn
- VC_DATA/Columbus Zone Type.sbx
- VC_DATA/Columbus Zone Type.shp
- VC_DATA/Columbus Zone Type.shp.xml
- VC_DATA/Columbus Zone Type.shx
- VC_DATA/New Hanover County Population.cpg
- VC_DATA/New Hanover County Population.dbf
- VC_DATA/New Hanover County Population.prj
- VC_DATA/New Hanover County Population.sbn
- VC_DATA/New Hanover County Population.sbx
- VC_DATA/New Hanover County Population.shp
- VC_DATA/New Hanover County Population.shp.xml
- VC_DATA/New Hanover County Population.shx
- VC_DATA/New Hanover County Zone Type.cpg
- VC_DATA/New Hanover County Zone Type.dbf
- VC_DATA/New Hanover County Zone Type.prj
- VC_DATA/New Hanover County Zone Type.sbn
- VC_DATA/New Hanover County Zone Type.sbx
- VC_DATA/New Hanover County Zone Type.shp
- VC_DATA/New Hanover County Zone Type.shp.xml
- VC_DATA/New Hanover County Zone Type.shx
