# Supplementary material for: Geographic information system protocol for mapping areas targeted for mosquito control in North Carolina
Source: PLoS One. 2023 Mar 24;18(3):e0278253. doi: 10.1371/journal.pone.0278253 (PMC10038244; doi:10.1371/journal.pone.0278253)
Supplement: S2 File — (ZIP) [file pone.0278253.s002.zip › VC_DATA/Brunswick County Population.prj]

PROJCS["NAD_1983_StatePlane_North_Carolina_FIPS_3200_Feet",GEOGCS["GCS_North_American_1983",DATUM["D_North_American_1983",SPHEROID["GRS_1980",6378137.0,298.257222101]],PRIMEM["Greenwich",0.0],UNIT["Degree",0.0174532925199433]],PROJECTION["Lambert_Conformal_Conic"],PARAMETER["False_Easting",2000000.002616666],PARAMETER["False_Northing",0.0],PARAMETER["Central_Meridian",-79.0],PARAMETER["Standard_Parallel_1",34.33333333333334],PARAMETER["Standard_Parallel_2",36.16666666666666],PARAMETER["Latitude_Of_Origin",33.75],UNIT["Foot_US",0.3048006096012192]]
