# Supplementary material for: Geographic information system protocol for mapping areas targeted for mosquito control in North Carolina
Source: PLoS One. 2023 Mar 24;18(3):e0278253. doi: 10.1371/journal.pone.0278253 (PMC10038244; doi:10.1371/journal.pone.0278253)
Supplement: S2 File — (ZIP) [file pone.0278253.s002.zip › VC_DATA/Brunswick County Zone Type.shp.xml]

<metadata xml:lang="en"><Esri><CreaDate>20230209</CreaDate><CreaTime>15550700</CreaTime><ArcGISFormat>1.0</ArcGISFormat><SyncOnce>FALSE</SyncOnce><DataProperties><lineage><Process ToolSource="c:\program files\arcgis\pro\Resources\ArcToolbox\toolboxes\Cartography Tools.tbx\GridIndexFeatures" Date="20230209" Time="155507">GridIndexFeatures \\bc-cifs\GIS_General\gisassets\Users\Andrew\Data\Mosquito\spraymapper.gdb\grid \\bc-cifs\GIS_General\gisassets\Users\Andrew\Data\Mosquito\spraymapper.gdb\selected_address INTERSECTFEATURE NO_USEPAGEUNIT # "1 Miles" "1 Miles" "2109021.28926264 35847.230665639" 36 40 1 NO_LABELFROMORIGIN</Process><Process ToolSource="c:\program files\arcgis\pro\Resources\ArcToolbox\toolboxes\Data Management Tools.tbx\AddField" Date="20230209" Time="155509">AddField \\bc-cifs\GIS_General\gisassets\Users\Andrew\Data\Mosquito\spraymapper.gdb\grid TYPE Text 25 # # # NULLABLE NON_REQUIRED #</Process><Process ToolSource="c:\program files\arcgis\pro\Resources\ArcToolbox\toolboxes\Data Management Tools.tbx\CalculateField" Date="20230209" Time="155511">CalculateField \\bc-cifs\GIS_General\gisassets\Users\Andrew\Data\Mosquito\spraymapper.gdb\grid TYPE c() "Python 3" "def c():
        return 'Not_Significant'" Text NO_ENFORCE_DOMAINS</Process><Process ToolSource="c:\program files\arcgis\pro\Resources\ArcToolbox\toolboxes\Analysis Tools.tbx\Erase" Date="20230209" Time="155621">Erase \\bc-cifs\GIS_General\gisassets\Users\Andrew\Data\Mosquito\spraymapper.gdb\grid \\bc-cifs\GIS_General\gisassets\Users\Andrew\Data\Mosquito\spraymapper.gdb\merged_all \\bc-cifs\GIS_General\gisassets\Users\Andrew\Data\Mosquito\spraymapper.gdb\er_zones #</Process><Process ToolSource="c:\program files\arcgis\pro\Resources\ArcToolbox\toolboxes\Data Management Tools.tbx\CalculateField" Date="20230209" Time="155630">CalculateField er_zones_Layer2 TYPE c() "Python 3" "def c():
        return 'Habitat'" Text NO_ENFORCE_DOMAINS</Process><Process ToolSource="c:\program files\arcgis\pro\Resources\ArcToolbox\toolboxes\Data Management Tools.tbx\CalculateField" Date="20230209" Time="155638">CalculateField er_zones_Layer5 TYPE c() "Python 3" "def c():
        return 'Warning'" Text NO_ENFORCE_DOMAINS</Process><Process ToolSource="c:\program files\arcgis\pro\Resources\ArcToolbox\toolboxes\Data Management Tools.tbx\CopyFeatures" Date="20230209" Time="161307">CopyFeatures "Brunswick County Zone Type" "C:\Users\andrew.mueller\Desktop\VC_DATA\Brunswick County Zone Type.shp" # # # #</Process></lineage><itemProps><itemName Sync="TRUE">Brunswick County Zone Type</itemName><imsContentType Sync="TRUE">002</imsContentType><itemLocation><linkage Sync="TRUE">file://\\TDLPF3KPMJR\C$\Users\andrew.mueller\Desktop\VC_DATA\Brunswick County Zone Type.shp</linkage><protocol Sync="TRUE">Local Area Network</protocol></itemLocation><itemSize Sync="TRUE">0.000</itemSize></itemProps><coordRef><type Sync="TRUE">Projected</type><geogcsn Sync="TRUE">GCS_North_American_1983</geogcsn><csUnits Sync="TRUE">Linear Unit: Foot_US (0.304801)</csUnits><projcsn Sync="TRUE">NAD_1983_StatePlane_North_Carolina_FIPS_3200_Feet</projcsn><peXml Sync="TRUE">&lt;ProjectedCoordinateSystem xsi:type='typens:ProjectedCoordinateSystem' xmlns:xsi='http://www.w3.org/2001/XMLSchema-instance' xmlns:xs='http://www.w3.org/2001/XMLSchema' xmlns:typens='http://www.esri.com/schemas/ArcGIS/3.0.0'&gt;&lt;WKT&gt;PROJCS[&amp;quot;NAD_1983_StatePlane_North_Carolina_FIPS_3200_Feet&amp;quot;,GEOGCS[&amp;quot;GCS_North_American_1983&amp;quot;,DATUM[&amp;quot;D_North_American_1983&amp;quot;,SPHEROID[&amp;quot;GRS_1980&amp;quot;,6378137.0,298.257222101]],PRIMEM[&amp;quot;Greenwich&amp;quot;,0.0],UNIT[&amp;quot;Degree&amp;quot;,0.0174532925199433]],PROJECTION[&amp;quot;Lambert_Conformal_Conic&amp;quot;],PARAMETER[&amp;quot;False_Easting&amp;quot;,2000000.002616666],PARAMETER[&amp;quot;False_Northing&amp;quot;,0.0],PARAMETER[&amp;quot;Central_Meridian&amp;quot;,-79.0],PARAMETER[&amp;quot;Standard_Parallel_1&amp;quot;,34.33333333333334],PARAMETER[&amp;quot;Standard_Parallel_2&amp;quot;,36.16666666666666],PARAMETER[&amp;quot;Latitude_Of_Origin&amp;quot;,33.75],UNIT[&amp;quot;Foot_US&amp;quot;,0.3048006096012192],AUTHORITY[&amp;quot;EPSG&amp;quot;,2264]]&lt;/WKT&gt;&lt;XOrigin&gt;-121841900&lt;/XOrigin&gt;&lt;YOrigin&gt;-93659000&lt;/YOrigin&gt;&lt;XYScale&gt;36365718.124241434&lt;/XYScale&gt;&lt;ZOrigin&gt;-100000&lt;/ZOrigin&gt;&lt;ZScale&gt;10000&lt;/ZScale&gt;&lt;MOrigin&gt;-100000&lt;/MOrigin&gt;&lt;MScale&gt;10000&lt;/MScale&gt;&lt;XYTolerance&gt;0.0032808333333333331&lt;/XYTolerance&gt;&lt;ZTolerance&gt;0.001&lt;/ZTolerance&gt;&lt;MTolerance&gt;0.001&lt;/MTolerance&gt;&lt;HighPrecision&gt;true&lt;/HighPrecision&gt;&lt;WKID&gt;102719&lt;/WKID&gt;&lt;LatestWKID&gt;2264&lt;/LatestWKID&gt;&lt;/ProjectedCoordinateSystem&gt;</peXml></coordRef></DataProperties><SyncDate>20230209</SyncDate><SyncTime>16130700</SyncTime><ModDate>20230209</ModDate><ModTime>16130700</ModTime></Esri><dataIdInfo><envirDesc Sync="TRUE">Microsoft Windows 10 Version 10.0 (Build 19044) ; Esri ArcGIS 13.0.2.36056</envirDesc><dataLang><languageCode value="eng" Sync="TRUE"></languageCode><countryCode value="USA" Sync="TRUE"></countryCode></dataLang><idCitation><resTitle Sync="TRUE">Brunswick County Zone Type</resTitle><presForm><PresFormCd value="005" Sync="TRUE"></PresFormCd></presForm></idCitation><spatRpType><SpatRepTypCd value="001" Sync="TRUE"></SpatRepTypCd></spatRpType></dataIdInfo><mdLang><languageCode value="eng" Sync="TRUE"></languageCode><countryCode value="USA" Sync="TRUE"></countryCode></mdLang><distInfo><distFormat><formatName Sync="TRUE">Shapefile</formatName></distFormat><distTranOps><transSize Sync="TRUE">0.000</transSize></distTranOps></distInfo><mdHrLv><ScopeCd value="005" Sync="TRUE"></ScopeCd></mdHrLv><mdHrLvName Sync="TRUE">dataset</mdHrLvName><refSysInfo><RefSystem><refSysID><identCode code="2264" Sync="TRUE"></identCode><idCodeSpace Sync="TRUE">EPSG</idCodeSpace><idVersion Sync="TRUE">6.12(9.0.0)</idVersion></refSysID></RefSystem></refSysInfo><spatRepInfo><VectSpatRep><geometObjs Name="Brunswick County Zone Type"><geoObjTyp><GeoObjTypCd value="002" Sync="TRUE"></GeoObjTypCd></geoObjTyp><geoObjCnt Sync="TRUE">0</geoObjCnt></geometObjs><topLvl><TopoLevCd value="001" Sync="TRUE"></TopoLevCd></topLvl></VectSpatRep></spatRepInfo><spdoinfo><ptvctinf><esriterm Name="Brunswick County Zone Type"><efeatyp Sync="TRUE">Simple</efeatyp><efeageom code="4" Sync="TRUE"></efeageom><esritopo Sync="TRUE">FALSE</esritopo><efeacnt Sync="TRUE">0</efeacnt><spindex Sync="TRUE">FALSE</spindex><linrefer Sync="TRUE">FALSE</linrefer></esriterm></ptvctinf></spdoinfo><eainfo><detailed Name="Brunswick County Zone Type"><enttyp><enttypl Sync="TRUE">Brunswick County Zone Type</enttypl><enttypt Sync="TRUE">Feature Class</enttypt><enttypc Sync="TRUE">0</enttypc></enttyp><attr><attrlabl Sync="TRUE">FID</attrlabl><attalias Sync="TRUE">FID</attalias><attrtype Sync="TRUE">OID</attrtype><attwidth Sync="TRUE">4</attwidth><atprecis Sync="TRUE">0</atprecis><attscale Sync="TRUE">0</attscale><attrdef Sync="TRUE">Internal feature number.</attrdef><attrdefs Sync="TRUE">Esri</attrdefs><attrdomv><udom Sync="TRUE">Sequential unique whole numbers that are automatically generated.</udom></attrdomv></attr><attr><attrlabl Sync="TRUE">Shape</attrlabl><attalias Sync="TRUE">Shape</attalias><attrtype Sync="TRUE">Geometry</attrtype><attwidth Sync="TRUE">0</attwidth><atprecis Sync="TRUE">0</atprecis><attscale Sync="TRUE">0</attscale><attrdef Sync="TRUE">Feature geometry.</attrdef><attrdefs Sync="TRUE">Esri</attrdefs><attrdomv><udom Sync="TRUE">Coordinates defining the features.</udom></attrdomv></attr><attr><attrlabl Sync="TRUE">PageName</attrlabl><attalias Sync="TRUE">PageName</attalias><attrtype Sync="TRUE">String</attrtype><attwidth Sync="TRUE">254</attwidth><atprecis Sync="TRUE">0</atprecis><attscale Sync="TRUE">0</attscale></attr><attr><attrlabl Sync="TRUE">PageNumber</attrlabl><attalias Sync="TRUE">PageNumber</attalias><attrtype Sync="TRUE">Integer</attrtype><attwidth Sync="TRUE">10</attwidth><atprecis Sync="TRUE">10</atprecis><attscale Sync="TRUE">0</attscale></attr><attr><attrlabl Sync="TRUE">TYPE</attrlabl><attalias Sync="TRUE">TYPE</attalias><attrtype Sync="TRUE">String</attrtype><attwidth Sync="TRUE">254</attwidth><atprecis Sync="TRUE">0</atprecis><attscale Sync="TRUE">0</attscale></attr><attr><attrlabl Sync="TRUE">Shape_Leng</attrlabl><attalias Sync="TRUE">Shape_Leng</attalias><attrtype Sync="TRUE">Double</attrtype><attwidth Sync="TRUE">19</attwidth><atprecis Sync="TRUE">0</atprecis><attscale Sync="TRUE">0</attscale></attr><attr><attrlabl Sync="TRUE">Shape_Area</attrlabl><attalias Sync="TRUE">Shape_Area</attalias><attrtype Sync="TRUE">Double</attrtype><attwidth Sync="TRUE">19</attwidth><atprecis Sync="TRUE">0</atprecis><attscale Sync="TRUE">0</attscale><attrdef Sync="TRUE">Area of feature in internal units squared.</attrdef><attrdefs Sync="TRUE">Esri</attrdefs><attrdomv><udom Sync="TRUE">Positive real numbers that are automatically generated.</udom></attrdomv></attr></detailed></eainfo><mdDateSt Sync="TRUE">20230209</mdDateSt></metadata>
